# Supplementary material for: Miro1 Impairment in a Parkinson’s At-Risk Cohort
Source: Front Mol Neurosci. 2021 Aug 9;14:734273. doi: 10.3389/fnmol.2021.734273 (PMC8381147; doi:10.3389/fnmol.2021.734273)
Supplement: Supplementary file 1 [file Table_1.XLS]

## Sheet: Table S1
Demographic information is from PPMI and NINDS. P values are from comparing Miro1 values within the same subject (“with CCCP” v.s. “with DMSO”) by Student T Test.
PPMI ID	Subject ID	Mutation	Age at Sampling (years)	Age at Onset (years)	Sex	Family History	Note	Western: Miro1/GAPDH				ELISA: Miro1 (ng/ml)
								n	Mean/SEM (DMSO)	Mean/SEM (CCCP)	P	n	Mean/SEM (DMSO)	Mean/SEM (CCCP)	P
3460	Healthy-1	Wild-type	76		Male	No		55	1.05081	0.596512	7.06838E-14	4	2.7799	1.54417	0.05
									0.0361717	0.0382384			0.64984	0.0892652
3411	Healthy-2	Wild-type	46		Male	No		12	1.06237	0.624003	0.0005
									0.0662324	0.093954
* NINDS (ND50085)	Healthy-3	Wild-type	51		Female	No	correction to wild-type of SNCA-A53T	6	1.23101	0.608058	0.0342
									0.16846	0.165214
3966	Healthy-4	Wild-type	64		Male	No		4	1.07875	0.324282	0.0121779
									0.249069	0.0410361
3658	Healthy-5	Wild-type	63		Male	No		4	0.792841	0.188371	0.0301999
									0.252226	0.0703551
3952	Healthy-6	Wild-type	75		Female	No		3	5.61464	2.59345	0.092802
									0.978067	0.401589
3668	Healthy-7	Wild-type	79		Male	No		3	2.45902	0.724819	0.0170609
									0.434509	0.17661
3452	Healthy-8	Wild-type	71		Female	No		3	0.950282	0.0893125	0.0090779
									0.409035	0.0342523
3453	Healthy-9	Wild-type	66		Female	No		4	1.95102	0.723694	0.0004226	4	2.66988	1.45475	0.05
									0.170321	0.103857			0.605148	0.175419
41430	PD-1	SNCA+	52	50	Male	Yes		4	1.81317	1.18751	0.0450798
									0.290624	0.108026
40760	PD-2	SNCA+	54	46	Female	Yes		4	0.178668	0.115708	0.0407075
									0.0270559	0.0131924
42378	PD-3	SNCA+	35	34	Male	Yes		4	2.74511	2.73174	0.49089
									0.263444	0.495765
40273	PD-4	LRRK2+	68	66	Male	Yes		4	1.76314	1.50175	0.213406
									0.260175	0.162454
41401	PD-5	LRRK2+	42	32	Female	Yes	hyposmia	4	0.770182	0.719174	0.381392
									0.100169	0.126647
51625	PD-6	LRRK2+	54	53	Female	No		4	0.958441	0.234149	4.051e-05
									0.071114	0.0290917
52062	PD-7	LRRK2+	49	47	Male	No	hyposmia	4	0.37142	0.146132	0.0541333
									0.111297	0.043399
41568	PD-8	LRRK2+	65	58	Male	Yes	hyposmia	4	0.66774	0.278822	0.0126537
									0.0977521	0.0878454
50860	PD-9	LRRK2+	72	69	Male	Yes		3	1.04014	1.23135	0.0604992
									0.040489	0.0885409
55251	PD-10	LRRK2+	60	58	Male	No		3	0.697176	0.901751	0.117622
									0.0234353	0.144671
51440	PD-11	LRRK2+	68	64	Male	Yes		4	1.15601	1.43411	0.327539
									0.228473	0.546072
52530	PD-12	LRRK2+	69	67	Male	No	hyposmia	4	0.526535	1.49425	0.169015
									0.188041	0.910467
56761	PD-13	LRRK2+	66	65	Male	No	hyposmia	3	1.5036	1.18381	0.20962405	3	0.738107	0.419703	0.15
									0.251018	0.251773			0.175885	0.196786
41486	PD-14	LRRK2+	65	62	Male	Yes		3	0.392935	1.24456	0.115413
									0.0824595	0.597511
50086	PD-15	LRRK2+	76	72	Female	No		3	1.02863	1.13722	0.349128	4	3.93153	3.86243	0.47
									0.0431923	0.256962			0.869593	0.320699
42379	PD-16	GBA+	55	52	Female	Yes		3	1.47955	0.979167	0.127796
									0.358035	0.119534
54144	PD-17	GBA+	65	64	Male	Yes		4	1.3053	1.15089	0.315571
									0.299812	0.0580009
55124	PD-18	GBA+	60	58	Female	Yes		4	2.03581	1.86334	0.387834
									0.334591	0.471963
58454	PD-19	GBA+	66	62	Male	No		4	0.905475	1.50207	0.0268245
									0.132255	0.211076
56558	PD-20	GBA+	57	53	Female	Yes		4	1.14445	0.753092	0.0559636
									0.122286	0.170955
53988	PD-21	GBA+	57	50	Male	No		4	1.23881	1.2467	0.479279
									0.144047	0.0214268
57090	PD-22	GBA+	74	73	Male	No		4	0.681821	0.8499	0.272327
									0.147708	0.216196
52146	PD-23	GBA+	61	59	Male	Yes		4	4.98523	3.98872	0.366545
									2.52832	1.17715
57037	PD-24	GBA+	54	52	Female	No		4	0.989871	0.684105	0.211925
									0.311274	0.173542
57869	PD-25	GBA+	33	29	Male	No		4	0.693266	0.814464	0.30304
									0.211025	0.0715014
53339	PD-26	GBA+	57	53	Female	No		3	5.54239	10.0508	0.151857
									2.36458	3.00488
54265	PD-27	GBA+	75	74	Male	Yes		3	6.34239	3.12194	0.0125544
									0.717219	0.580339
51844	PD-28	GBA+	82	79	Female	No		3	5.07625	2.67711	0.134637
									1.87031	0.0837586
56435	PD-29	GBA+	61	59	Male	Yes		3	0.888294	1.12466	0.105624	3	0.68655	0.695611	0.48
									0.0620217	0.146367			0.0689788	0.119999
53600	PD-30	GBA+	64	56	Male	Yes		3	0.925082	0.952441	0.238994
									0.0258597	0.0235741
40758	Risk-1	SNCA+	49		Female	Yes		4	2.00092	1.69601	0.235168
									0.350414	0.184067
42072	Risk-2	SNCA+	43		Female	Yes		3	2.63825	2.01983	0.254956
									0.829607	0.210187
51867	Risk-3	LRRK2+	65		Female	Yes	hyposmia	4	1.90581	1.4321	0.196096
									0.362491	0.364276
58182	Risk-4	LRRK2+	56		Female	Yes		4	2.08113	1.60703	0.0280009
									0.110716	0.167249
54048	Risk-5	LRRK2+	60		Male	Yes		3	0.551803	0.611053	0.337014
									0.0356557	0.125838
52787	Risk-6	LRRK2+	66		Female	Yes		4	1.7446	1.1243	0.0527693
									0.222256	0.238137
53518	Risk-7	LRRK2+	65		Female	Yes		4	1.3224	0.385202	0.0549901
									0.4998	0.0123233
51714	Risk-8	LRRK2+	70		Male	Yes		4	1.41539	1.94753	0.259048
									0.377586	0.677095
57170	Risk-9	LRRK2+	75		Male	Yes		4	1.04275	1.41983	0.228013
									0.244877	0.405075
42000	Risk-10	LRRK2+	63		Male	Yes		4	0.756779	0.508507	0.0861688
									0.0648522	0.146564
56169	Risk-11	LRRK2+	79		Female	Yes		4	0.625608	0.954104	0.0898959
									0.205413	0.0680399
57277	Risk-12	LRRK2+	62		Male	Yes		4	1.1135	0.42113	0.109914
									0.491427	0.118403
58027	Risk-13	LRRK2+	77		Male	Yes		4	0.872386	0.481928	0.0318297
									0.169221	0.0307956
51755	Risk-14	LRRK2+	66		Female	Yes		4	0.621732	0.818216	0.151745
									0.0502784	0.167226
59483	Risk-15	LRRK2+	58		Female	Yes		4	0.55161	0.701267	0.21080233
									0.0642268	0.161217
57447	Risk-16	LRRK2+	72		Male	Yes		3	1.08333	0.996286	0.281343
									0.13017	0.0460687
55380	Risk-17	LRRK2+	67		Female	Yes		4	0.326784	0.64938	0.0853218
									0.102678	0.180068
52828	Risk-18	LRRK2+	76		Male	Yes		4	0.344036	0.727181	0.0854701
									0.0799496	0.233061
51330	Risk-19	LRRK2+	64		Female	Yes		4	0.589075	0.858608	0.209231
									0.121074	0.285723
42240	Risk-20	LRRK2+	73		Male	No		4	1.01218	0.738687	0.263073
									0.282619	0.292206
41471	Risk-21	LRRK2+	52		Male	Yes		3	9.78384	3.64143	0.175059
									2.89097	0.429936
50379	Risk-22	LRRK2+	69		Male	Yes		3	2.63556	0.651494	0.0263008
									0.706498	0.173729
50219	Risk-23	LRRK2+	64		Female	Yes		3	0.557281	0.983937	0.111205	3	1.8558	1.41116	0.06
									0.175577	0.237814			0.113407	0.204416
51782	Risk-24	LRRK2+	69		Female	Yes		3	1.09269	0.824104	0.159897	4	3.04299	2.28282	0.10
									0.195614	0.133189			0.242854	0.469472
57961	Risk-25	GBA+	61		Female	No		4	2.3007	2.23225	0.479552
									0.99056	0.811494
55577	Risk-26	GBA+	63		Male	Yes		4	1.09173	1.06362	0.419936
									0.125134	0.0456668
57292	Risk-27	GBA+	71		Female	Yes		4	0.542907	0.144014	0.0302133
									0.168161	0.0398719
52932	Risk-28	GBA+	75		Female	Yes		4	0.634036	0.829699	0.121937
									0.0785621	0.129465
53033	Risk-29	GBA+	55		Female	No		4	1.7552	2.32912	0.17505942
									0.408635	0.392375
52783	Risk-30	GBA+	62		Female	Yes		4	2.30459	0.921344	0.038205
									0.626299	0.162839
52517	Risk-31	GBA+	64		Female	No		4	0.667952	0.810143	0.107143
									0.0413612	0.0936677
57670	Risk-32	GBA+	64		Female	Yes		4	0.516891	0.773478	0.0644253
									0.0431717	0.139228
56680	Risk-33	GBA+	66		Male	Yes		3	1.45075	0.812596	0.154244
									0.172399	0.519565
52524	Risk-34	GBA+	72		Male	Yes		4	0.370051	0.834573	0.149737
									0.274806	0.303039
52400	Risk-35	GBA+	74		Female	Yes		4	1.0471	2.47043	0.0613086
									0.339557	0.716037
54908	Risk-36	GBA+	65		Female	Yes		4	0.785706	0.56997	0.325624
									0.41588	0.181364
53423	Risk-37	GBA+	60		Male	Yes		3	0.713733	0.814736	0.184335
									0.0694139	0.0716779
52604	Risk-38	GBA+	60		Male	Yes		4	0.846476	0.287524	0.0861252
									0.355404	0.0618492
56571	Risk-39	GBA+	66		Male	Yes		3	0.728911	1.79111	0.287277
									0.287786	1.71611
53340	Risk-40	GBA+	59		Female	Yes		3	1.0404	2.3228	0.0211577
									0.30185	0.314521
54262	Risk-41	GBA+	71		Male	Yes		3	0.526811	0.314941	0.0100481
									0.0517995	0.0228813
54991	Risk-42	GBA+	60		Male	Yes		3	5.82726	0.277046	0.0798969
									3.21412	0.182923
13424	Risk-Hyposmia-1	Hyposmia	79		Female	No		4	0.412647	0.149965	0.0063059
									0.0718494	0.0206418
12593	Risk-Hyposmia-2	Hyposmia	70		Female	Yes		4	1.48961	1.07232	0.121626
									0.168126	0.275198
18567	Risk-Hyposmia-3	Hyposmia	63		Male	Yes		3	0.854506	0.301651	0.278278
									0.303129	0.139615
90456	Risk-Hyposmia-4	Hyposmia	86		Male	No		4	0.263376	0.127282	0.031759
									0.0544916	0.0248922
91097	Risk-Hyposmia-5	Hyposmia	70		Male	No		4	1.57873	0.153756	0.0487193
									0.72	0.0956609
60013	Risk-RBD	RBD	64		Male	No		3	4.3563	3.23086	0.304825
									1.96058	0.544467
* This cell line is from NINDS.
